# Supplementary material for: 8-Chloro-2-methyl­quinoline
Source: Acta Crystallogr Sect E Struct Rep Online. 2009 Jun 6;65(Pt 7):o1463. doi: 10.1107/S1600536809020194 (PMC2969202; doi:10.1107/S1600536809020194)
Supplement: Supplementary file 2 [file e-65-o1463-Isup2.hkl]

# 
# h,k,l, Fc-squared, Fo-squared, sigma(Fo-squared) and status flag 
# 
data_I
_shelx_title ' 04091 in Pca2(1)' 
_shelx_refln_list_code          4 
_shelx_F_calc_maximum      112.87 
_exptl_crystal_F_000       368.00 
_reflns_d_resolution_high  0.7814 
 
loop_ 
 _symmetry_equiv_pos_as_xyz 
 'x, y, z' 
 '-x, -y, z+1/2' 
 'x+1/2, -y, z' 
 '-x+1/2, y, z+1/2' 
 
_cell_length_a    12.7961 
_cell_length_b     5.0660 
_cell_length_c    13.1181 
_cell_angle_alpha  90.000 
_cell_angle_beta   90.000 
_cell_angle_gamma  90.000 
 
_shelx_F_squared_multiplier     1.000 
 
loop_ 
 _refln_index_h 
 _refln_index_k 
 _refln_index_l 
 _refln_F_squared_calc 
 _refln_F_squared_meas 
 _refln_F_squared_sigma 
 _refln_observed_status 
   6   1 -15      301.86      316.47      9.72 o 
   1   2 -15       43.16       41.72      2.57 o 
   2   2 -15      120.42      125.07      4.26 o 
   3   2 -15       51.96       55.76      5.02 o 
   4   2 -15        3.63        1.47      2.80 o 
   5   2 -15        3.90       -0.86      2.87 o 
   1   1 -14       77.99       51.90      3.55 o 
   2   1 -14       32.24       30.57      2.98 o 
   3   1 -14       11.39        6.09      2.20 o 
   4   1 -14      135.90      133.05      5.58 o 
   5   1 -14       33.91       32.97      3.04 o 
   6   1 -14        9.89        3.23      2.51 o 
   7   1 -14       31.39       32.30      3.47 o 
   8   1 -14      163.08      182.15      7.00 o 
   0   2 -14      131.27      131.54      5.65 o 
   1   2 -14       59.57       59.65      2.74 o 
   2   2 -14        4.78        2.14      1.61 o 
   3   2 -14       73.57       74.92      3.07 o 
   4   2 -14       93.97       94.11      3.42 o 
   5   2 -14      105.87      111.65      3.74 o 
   6   2 -14       25.91       30.02      2.56 o 
   7   2 -14       25.32       26.92      2.76 o 
   0   3 -14       18.61       16.88      3.17 o 
   1   3 -14       89.22       87.68      3.46 o 
   2   3 -14        5.68        3.55      2.29 o 
   3   3 -14       56.45       55.96      3.04 o 
   4   3 -14       56.59       58.11      3.05 o 
   6   0 -13      195.19      104.73      4.53 o 
   8   0 -13        6.17        6.32      2.44 o 
  10   0 -13       48.05       56.83      4.29 o 
   1   1 -13       20.26       15.19      2.47 o 
   2   1 -13      255.53      273.59      7.89 o 
   3   1 -13       65.03       63.38      3.66 o 
   4   1 -13       21.24       15.72      2.48 o 
   5   1 -13        3.06        0.98      1.95 o 
   6   1 -13       68.16       72.44      3.94 o 
   7   1 -13       23.56       20.50      2.88 o 
   8   1 -13        7.87        4.35      2.55 o 
   9   1 -13       36.33       53.03      4.00 o 
  10   1 -13       66.81       75.12      4.90 o 
   1   2 -13      117.32      112.78      3.47 o 
   2   2 -13       87.72       98.20      4.99 o 
   3   2 -13      144.21      142.71      3.98 o 
   4   2 -13        8.83        4.50      1.62 o 
   5   2 -13       63.30       65.97      2.86 o 
   6   2 -13       53.54       52.27      2.65 o 
   7   2 -13      207.65      226.02      5.47 o 
   8   2 -13        1.46        1.71      1.86 o 
   1   3 -13      102.17      107.03      3.70 o 
   2   3 -13       67.87       70.62      3.07 o 
   3   3 -13       92.91       97.23      3.55 o 
   4   3 -13       71.39       75.89      3.19 o 
   5   3 -13       59.78       62.24      4.27 o 
   6   3 -13        2.57        3.43      2.02 o 
   1   4 -13       88.13       91.56      3.65 o 
   2   0 -12       78.07       65.55      3.25 o 
   4   0 -12      273.46      282.44      7.77 o 
   6   0 -12       76.34       74.47      3.82 o 
   8   0 -12      258.07      269.06      8.05 o 
  10   0 -12       10.23        8.28      2.67 o 
   0   1 -12      300.55      305.49      8.24 o 
   1   1 -12       80.38       70.06      3.04 o 
   2   1 -12       35.54       33.19      2.67 o 
   3   1 -12       35.99       35.95      2.78 o 
   4   1 -12      193.15      191.93      6.29 o 
   5   1 -12       70.15       66.52      3.64 o 
   6   1 -12       44.52       40.79      3.03 o 
   7   1 -12        5.19        4.30      3.04 o 
   8   1 -12      134.57      146.36      5.87 o 
   9   1 -12       36.18       40.36      3.55 o 
  10   1 -12        0.94       -0.64      2.48 o 
  11   1 -12        4.80        3.89      2.70 o 
   0   2 -12      250.84      258.57      7.81 o 
   1   2 -12       14.94       11.39      1.64 o 
   2   2 -12       95.08       94.58      3.08 o 
   3   2 -12       20.69       19.42      1.91 o 
   4   2 -12      111.50      114.46      3.48 o 
   5   2 -12       52.13       47.67      2.36 o 
   6   2 -12        4.52        2.17      1.49 o 
   7   2 -12       64.45       61.83      3.43 o 
   8   2 -12       61.32       65.26      2.90 o 
   9   2 -12       85.06       82.33      3.31 o 
  10   2 -12        6.90        9.32      2.10 o 
   0   3 -12        8.93        7.96      2.28 o 
   1   3 -12       97.70      107.56      3.54 o 
   2   3 -12       48.38       50.87      3.25 o 
   3   3 -12       41.35       39.88      2.50 o 
   4   3 -12       66.39       70.24      2.98 o 
   5   3 -12      122.32      131.90      4.07 o 
   6   3 -12       10.50        6.49      1.88 o 
   7   3 -12       11.92       11.94      2.01 o 
   8   3 -12        0.73       -1.76      1.76 o 
   0   4 -12       44.56       42.53      3.66 o 
   1   4 -12       58.27       67.59      3.06 o 
   2   4 -12       19.53       22.37      2.44 o 
   3   4 -12       16.15       16.04      2.20 o 
   4   4 -12       38.30       42.69      2.85 o 
   5   4 -12       63.37       67.08      5.05 o 
   2   0 -11      892.00      861.27     12.75 o 
   6   0 -11      100.56       95.22      4.11 o 
   8   0 -11        2.63       -0.15      1.69 o 
  10   0 -11      147.68      150.98      5.94 o 
  12   0 -11        6.31        3.92      2.51 o 
   1   1 -11      202.29      193.14      4.22 o 
   2   1 -11       58.72       56.22      2.16 o 
   3   1 -11      104.53       99.69      2.89 o 
   4   1 -11       60.54       54.75      3.04 o 
   5   1 -11      123.25      114.95      4.16 o 
   6   1 -11      141.43      134.27      3.58 o 
   7   1 -11      126.86      134.99      4.02 o 
   8   1 -11       49.35       44.55      2.23 o 
   9   1 -11       12.57        8.50      1.38 o 
  10   1 -11       95.99      104.55      2.88 o 
  11   1 -11       21.44       14.55      2.04 o 
  12   1 -11        7.95        8.17      2.21 o 
   1   2 -11      103.59      108.63      3.16 o 
   2   2 -11       86.41       76.31      2.65 o 
   3   2 -11       46.67       50.21      2.25 o 
   4   2 -11       14.72        9.28      1.86 o 
   5   2 -11       92.14       92.96      3.77 o 
   6   2 -11       97.14       99.58      3.58 o 
   7   2 -11       80.87       78.13      2.93 o 
   8   2 -11       29.26       31.26      2.31 o 
   9   2 -11       12.10        7.87      2.29 o 
  10   2 -11       13.10       11.16      2.98 o 
  11   2 -11       43.76       40.00      4.30 o 
   1   3 -11      230.97      234.18      5.32 o 
   2   3 -11       30.33       30.25      2.17 o 
   3   3 -11      263.92      269.35      5.88 o 
   4   3 -11       50.37       45.64      2.35 o 
   5   3 -11       33.11       34.09      2.29 o 
   6   3 -11       49.69       51.50      2.58 o 
   7   3 -11       96.58       92.00      3.37 o 
   8   3 -11        2.57        3.82      1.80 o 
   9   3 -11       12.34       11.87      2.19 o 
   1   4 -11       53.60       53.78      2.70 o 
   2   4 -11        9.54       11.64      1.94 o 
   3   4 -11      128.54      133.98      4.19 o 
   4   4 -11       54.69       53.70      2.86 o 
   5   4 -11       51.64       49.24      2.78 o 
   6   4 -11       41.84       44.84      2.72 o 
   7   4 -11        7.59        6.47      1.94 o 
   0   0 -10      665.59      705.42     14.03 o 
   2   0 -10        0.65       -0.79      0.79 o 
   4   0 -10      189.92      182.52      5.16 o 
   6   0 -10      352.44      357.45      6.32 o 
   8   0 -10      220.99      220.50      6.80 o 
  10   0 -10      171.79      178.17      6.40 o 
  12   0 -10       65.05       71.65      4.33 o 
   0   1 -10      631.19      601.98     13.54 o 
   1   1 -10       49.40       41.29      1.82 o 
   2   1 -10      112.04      110.22      2.88 o 
   3   1 -10      304.69      307.80      5.58 o 
   4   1 -10      848.16      847.70     12.60 o 
   5   1 -10       60.61       54.36      2.04 o 
   6   1 -10       19.37       11.38      2.41 o 
   7   1 -10       18.84       13.51      2.57 o 
   8   1 -10       84.25       82.18      2.27 o 
   9   1 -10       15.41       12.04      1.33 o 
  10   1 -10       21.20       16.08      1.73 o 
  11   1 -10       25.16       22.02      3.62 o 
  12   1 -10       12.96        9.77      2.40 o 
   0   2 -10      645.52      628.18     14.44 o 
   1   2 -10     1031.48     1035.74     15.80 o 
   2   2 -10      116.82      107.40      3.84 o 
   3   2 -10      176.82      173.45      4.03 o 
   4   2 -10       81.13       77.15      2.62 o 
   5   2 -10       53.91       51.35      2.23 o 
   6   2 -10       24.45       24.47      1.79 o 
   7   2 -10       87.96       87.54      2.98 o 
   8   2 -10       45.66       52.74      3.18 o 
   9   2 -10       52.21       52.94      2.60 o 
  10   2 -10       16.63       15.55      2.06 o 
  11   2 -10       48.85       43.88      2.55 o 
  12   2 -10       99.36      114.71      4.01 o 
   0   3 -10       71.76       70.44      3.75 o 
   1   3 -10      138.25      138.05      4.77 o 
   2   3 -10       96.27      100.01      3.23 o 
   3   3 -10      373.72      369.43      7.18 o 
   4   3 -10        7.76        6.97      1.51 o 
   5   3 -10       92.83       91.98      3.18 o 
   6   3 -10       25.39       27.53      2.09 o 
   7   3 -10       66.78       65.92      2.80 o 
   8   3 -10       19.26       22.56      2.30 o 
   9   3 -10       79.84       88.75      3.37 o 
  10   3 -10       12.86       12.07      3.69 o 
   0   4 -10       52.15       54.97      3.70 o 
   1   4 -10      127.08      131.19      4.66 o 
   2   4 -10       15.77       15.36      1.98 o 
   3   4 -10      114.60      110.14      3.67 o 
   4   4 -10       15.41       13.84      2.37 o 
   5   4 -10      189.74      197.77      5.19 o 
   6   4 -10        4.87        3.98      2.21 o 
   7   4 -10        6.95        4.93      1.72 o 
   8   4 -10        7.29        8.56      2.33 o 
   0   5 -10       62.94       68.51      4.38 o 
   1   5 -10       22.57       25.70      2.50 o 
   2   5 -10        6.78        6.68      1.89 o 
   3   5 -10       18.76       16.65      2.35 o 
   2   0  -9      923.49      860.83     12.27 o 
   4   0  -9      182.68      172.93      4.59 o 
   6   0  -9     1977.91     2045.19     28.17 o 
   8   0  -9      332.91      347.51      6.32 o 
  10   0  -9      600.34      613.92     14.64 o 
  12   0  -9        5.98       -1.62      2.17 o 
   1   1  -9      186.88      179.29      2.88 o 
   2   1  -9      989.78      977.65     11.50 o 
   3   1  -9      295.93      291.34      4.22 o 
   4   1  -9      267.77      246.99      3.77 o 
   5   1  -9       37.67       38.72      1.41 o 
   6   1  -9      732.56      710.00      9.00 o 
   7   1  -9      135.16      135.81      8.89 o 
   8   1  -9      372.14      369.89      5.53 o 
   9   1  -9      205.74      206.54      3.83 o 
  10   1  -9      247.91      265.67      4.58 o 
  11   1  -9       43.03       45.98      2.49 o 
  12   1  -9      119.08      127.49      3.19 o 
  13   1  -9       52.98       51.98      2.31 o 
   1   2  -9       62.91       57.86      2.21 o 
   2   2  -9      462.69      447.39      8.13 o 
   3   2  -9      173.29      168.97      6.51 o 
   4   2  -9      143.59      146.65      3.59 o 
   5   2  -9      107.77      105.03      3.05 o 
   6   2  -9       28.85       28.28      1.78 o 
   7   2  -9      123.06      120.34      3.40 o 
   8   2  -9       15.21        8.44      1.48 o 
   9   2  -9       28.28       30.32      2.73 o 
  10   2  -9      229.81      230.04      4.52 o 
  11   2  -9       42.23       40.42      2.03 o 
  12   2  -9       25.84       22.43      3.78 o 
   1   3  -9      102.50      107.55      3.18 o 
   2   3  -9      279.73      271.49      5.64 o 
   3   3  -9       38.65       33.62      1.92 o 
   4   3  -9        5.29        5.69      1.28 o 
   5   3  -9      152.88      142.11      3.89 o 
   6   3  -9       35.43       34.41      2.64 o 
   7   3  -9      157.36      157.58      4.24 o 
   8   3  -9        3.25        0.44      1.43 o 
   9   3  -9       30.15       32.03      2.22 o 
  10   3  -9       14.99       14.60      2.01 o 
  11   3  -9       23.25       32.55      4.31 o 
   1   4  -9       76.73       80.11      2.97 o 
   2   4  -9       21.17       19.94      2.85 o 
   3   4  -9       83.53       83.63      3.08 o 
   4   4  -9       45.55       47.22      2.47 o 
   5   4  -9      129.84      128.03      3.95 o 
   6   4  -9        0.79        1.87      2.40 o 
   7   4  -9      113.81      129.34      4.04 o 
   8   4  -9        7.92        8.26      2.03 o 
   9   4  -9       15.34       11.74      2.18 o 
   1   5  -9       15.41       15.23      2.08 o 
   2   5  -9       72.42       70.59      3.11 o 
   3   5  -9       47.84       54.03      3.16 o 
   4   5  -9       26.63       30.57      2.61 o 
   5   5  -9       10.17        7.73      2.19 o 
   0   0  -8      648.59      681.16     13.98 o 
   2   0  -8      245.27      248.33      4.22 o 
   4   0  -8     1161.30     1125.53     15.82 o 
   6   0  -8      860.89      863.34     12.73 o 
   8   0  -8      743.11      763.79     18.09 o 
  10   0  -8      409.51      428.47     11.08 o 
  12   0  -8      124.08      123.22      3.67 o 
  14   0  -8        1.76       -1.50      2.39 o 
   0   1  -8      355.90      308.86      4.94 o 
   1   1  -8       48.38       52.47      1.44 o 
   2   1  -8       23.83       21.06      1.14 o 
   3   1  -8       44.09       42.10      1.28 o 
   4   1  -8      445.91      427.51      7.26 o 
   5   1  -8      263.02      261.25      3.97 o 
   6   1  -8       47.35       41.94      1.78 o 
   7   1  -8       66.82       70.42      1.89 o 
   8   1  -8      811.46      828.91     14.33 o 
   9   1  -8      208.17      199.24      3.66 o 
  10   1  -8        5.75        6.08      1.13 o 
  11   1  -8       56.74       50.60      1.95 o 
  12   1  -8      365.57      377.32      6.07 o 
  13   1  -8       42.67       40.70      2.02 o 
  14   1  -8       19.31       17.88      3.04 o 
   0   2  -8      802.68      785.65     16.95 o 
   1   2  -8       92.36       85.69      5.04 o 
   2   2  -8       17.58       21.51      1.37 o 
   3   2  -8      199.45      189.06      4.11 o 
   4   2  -8      803.46      793.61     12.19 o 
   5   2  -8      400.67      392.64      7.03 o 
   6   2  -8      183.57      183.67      3.27 o 
   7   2  -8      109.17      113.28      3.17 o 
   8   2  -8      146.07      134.24      3.62 o 
   9   2  -8      195.62      192.27      4.64 o 
  10   2  -8       61.06       54.40      2.52 o 
  11   2  -8      119.12      125.94      3.83 o 
  12   2  -8       55.98       57.32      4.32 o 
  13   2  -8       27.26       28.02      3.34 o 
   0   3  -8      240.58      229.21      7.01 o 
   1   3  -8      541.07      539.15      9.11 o 
   2   3  -8      153.35      154.74      3.77 o 
   3   3  -8        6.51        8.23      1.37 o 
   4   3  -8       54.49       50.97      2.20 o 
   5   3  -8      384.16      357.80      6.82 o 
   6   3  -8       14.77       12.14      2.64 o 
   7   3  -8       22.75       26.08      2.02 o 
   8   3  -8       28.72       27.12      2.96 o 
   9   3  -8      232.06      231.28      5.44 o 
  10   3  -8        9.57        7.98      1.82 o 
  11   3  -8       34.39       35.97      2.47 o 
  12   3  -8       44.10       48.04      2.83 o 
   0   4  -8      263.34      271.25      8.12 o 
   1   4  -8      147.95      149.83      4.02 o 
   2   4  -8       52.45       50.05      2.35 o 
   3   4  -8      123.10      122.11      3.61 o 
   4   4  -8       37.36       31.76      2.05 o 
   5   4  -8      130.50      125.08      3.80 o 
   6   4  -8        6.96        6.11      1.54 o 
   7   4  -8       31.16       31.33      2.24 o 
   8   4  -8        7.35        7.40      2.27 o 
   9   4  -8       93.60       95.19      3.52 o 
  10   4  -8        0.22       -0.82      1.76 o 
   0   5  -8       27.77       31.50      3.34 o 
   1   5  -8      185.09      192.44      5.28 o 
   2   5  -8       52.12       51.47      2.67 o 
   3   5  -8       75.26       81.52      5.71 o 
   4   5  -8       10.57       11.79      1.98 o 
   5   5  -8       44.44       51.02      3.08 o 
   6   5  -8        5.76        8.68      2.01 o 
   2   0  -7     2520.68     2718.00     50.59 o 
   4   0  -7       12.85        9.33      0.88 o 
   6   0  -7      584.20      596.35      9.10 o 
   8   0  -7       33.73       31.87      2.29 o 
  10   0  -7      574.21      573.15     16.17 o 
  12   0  -7       52.63       48.36      2.52 o 
  14   0  -7      129.36      143.24      4.24 o 
   1   1  -7      198.99      187.95      2.33 o 
   2   1  -7     1451.96     1571.19     15.00 o 
   3   1  -7       74.61       70.67      1.25 o 
   4   1  -7      284.45      286.24      3.41 o 
   5   1  -7      435.45      452.70      5.00 o 
   6   1  -7      393.07      381.26      5.32 o 
   7   1  -7      321.27      313.31      3.90 o 
   8   1  -7      171.93      173.68      3.06 o 
   9   1  -7       44.94       41.50      1.95 o 
  10   1  -7      140.34      129.92      3.51 o 
  11   1  -7       25.99       23.76      4.16 o 
  12   1  -7       31.31       31.74      2.32 o 
  13   1  -7        2.44        2.84      3.17 o 
  14   1  -7       66.19       70.03      6.09 o 
   1   2  -7      152.03      140.70      3.22 o 
   2   2  -7      156.78      149.46      3.34 o 
   3   2  -7      337.93      308.99      4.35 o 
   4   2  -7      135.21      133.70      3.19 o 
   5   2  -7      232.29      231.58      4.66 o 
   6   2  -7      625.23      648.73     10.24 o 
   7   2  -7      395.75      371.88      6.74 o 
   8   2  -7      121.26      118.79      3.27 o 
   9   2  -7        8.31       10.02      1.40 o 
  10   2  -7      123.10      109.95      3.41 o 
  11   2  -7      130.65      134.90      3.94 o 
  12   2  -7       43.42       47.41      2.55 o 
  13   2  -7        3.64        4.24      1.75 o 
  14   2  -7       37.43       50.67      4.23 o 
   1   3  -7      464.39      455.32      7.82 o 
   2   3  -7      541.12      524.70      8.78 o 
   3   3  -7      554.42      574.04      9.53 o 
   4   3  -7        0.22       -0.91      1.00 o 
   5   3  -7       35.48       31.77      1.78 o 
   6   3  -7      131.18      123.27      3.42 o 
   7   3  -7      100.53       98.19      3.08 o 
   8   3  -7       23.95       22.20      1.90 o 
   9   3  -7       78.70       74.65      2.84 o 
  10   3  -7       21.44       21.55      2.05 o 
  11   3  -7      149.51      160.83      4.51 o 
  12   3  -7        9.08        7.61      1.95 o 
   1   4  -7      293.89      289.49      5.96 o 
   2   4  -7       60.83       59.92      2.48 o 
   3   4  -7      239.74      231.37      8.50 o 
   4   4  -7        1.28       -0.71      1.16 o 
   5   4  -7      125.52      125.69      3.64 o 
   6   4  -7        1.84        0.92      1.28 o 
   7   4  -7       73.97       73.21      3.40 o 
   8   4  -7        3.84        3.16      1.58 o 
   9   4  -7       17.62       15.66      2.41 o 
  10   4  -7       25.26       32.56      3.08 o 
   1   5  -7       48.78       49.12      3.66 o 
   2   5  -7       35.35       33.50      2.26 o 
   3   5  -7       55.78       60.52      3.35 o 
   4   5  -7       41.13       42.82      2.13 o 
   5   5  -7       61.04       57.89      2.83 o 
   6   5  -7       16.10       17.43      2.13 o 
   7   5  -7       37.64       43.74      3.11 o 
   0   0  -6     3308.68     3898.48     69.48 o 
   2   0  -6      884.93      960.08     18.62 o 
   4   0  -6     1499.01     1515.25     36.70 o 
   6   0  -6      114.08      102.84      9.22 o 
   8   0  -6      245.69      228.00      7.25 o 
  10   0  -6       42.53       42.04      2.57 o 
  12   0  -6      268.91      273.16      5.76 o 
  14   0  -6      161.30      164.73      4.49 o 
   0   1  -6     3633.94     4010.72     52.86 o 
   1   1  -6      490.17      564.71      5.69 o 
   2   1  -6      174.93      190.68      2.31 o 
   3   1  -6       42.33       42.07      1.27 o 
   4   1  -6     1730.81     1878.88     19.29 o 
   5   1  -6       89.02       84.31      2.22 o 
   6   1  -6       30.05       28.60      1.06 o 
   7   1  -6       67.27       65.40      2.33 o 
   8   1  -6      456.15      482.70      8.26 o 
   9   1  -6       66.39       59.58      1.74 o 
  10   1  -6       81.52       80.31      2.14 o 
  11   1  -6       18.20       12.16      1.39 o 
  12   1  -6       94.07       99.90      3.23 o 
  13   1  -6       13.00       11.90      1.85 o 
  14   1  -6       62.33       63.00      2.90 o 
  15   1  -6        3.79        3.36      1.88 o 
   0   2  -6     1272.06     1287.65     26.19 o 
   1   2  -6      307.96      314.10      4.45 o 
   2   2  -6       79.52       70.49      2.09 o 
   3   2  -6      655.28      662.47     10.28 o 
   4   2  -6      526.04      538.08      8.50 o 
   5   2  -6      198.11      199.09      4.15 o 
   6   2  -6       28.91       30.68      1.64 o 
   7   2  -6       71.21       74.54      2.41 o 
   8   2  -6      280.96      260.53      5.27 o 
   9   2  -6       35.91       38.18      1.95 o 
  10   2  -6       32.21       27.07      1.88 o 
  11   2  -6        0.39        2.42      1.34 o 
  12   2  -6       64.39       64.36      4.40 o 
  13   2  -6        9.32       11.73      1.88 o 
  14   2  -6        5.48        5.10      1.83 o 
   0   3  -6      157.72      177.79      5.50 o 
   1   3  -6       25.58       18.93      1.09 o 
   2   3  -6       70.55       67.39      2.25 o 
   3   3  -6      278.90      277.16      5.34 o 
   4   3  -6      123.07      119.83      3.16 o 
   5   3  -6       86.74       75.44      2.60 o 
   6   3  -6       62.27       57.95      2.25 o 
   7   3  -6       92.70       89.42      2.89 o 
   8   3  -6       59.76       55.33      3.53 o 
   9   3  -6       42.75       42.45      2.19 o 
  10   3  -6       51.04       49.52      2.42 o 
  11   3  -6       22.43       20.53      2.05 o 
  12   3  -6       11.69       11.95      2.08 o 
  13   3  -6       40.07       38.41      2.72 o 
   0   4  -6      273.77      268.52      5.59 o 
   1   4  -6      488.03      488.09      8.48 o 
   2   4  -6        8.69        7.04      3.22 o 
   3   4  -6        5.85        6.95      1.31 o 
   4   4  -6       90.04       83.77      2.83 o 
   5   4  -6       41.93       41.89      2.16 o 
   6   4  -6       22.83       23.09      2.54 o 
   7   4  -6       25.85       29.06      2.15 o 
   8   4  -6        0.05       -0.39      1.41 o 
   9   4  -6       66.78       72.68      2.96 o 
  10   4  -6        1.94        1.34      2.35 o 
  11   4  -6        7.12       10.32      2.07 o 
   0   5  -6       22.24       29.12      3.13 o 
   1   5  -6       21.84       23.63      2.13 o 
   2   5  -6       12.79       12.77      1.70 o 
   3   5  -6      109.93      109.77      3.00 o 
   4   5  -6      140.98      151.94      3.75 o 
   5   5  -6       57.00       61.46      2.37 o 
   6   5  -6       44.79       44.89      2.54 o 
   7   5  -6       16.94       20.75      2.27 o 
   8   5  -6       26.68       33.60      2.35 o 
   0   6  -6       39.65       41.97      3.74 o 
   1   6  -6        8.23        8.16      2.25 o 
   2   0  -5     3625.12     3929.46     71.10 o 
   4   0  -5      164.16      161.92      2.98 o 
   6   0  -5      493.35      505.81     10.88 o 
   8   0  -5       75.88       81.39      3.14 o 
  10   0  -5      524.38      537.41     12.28 o 
  12   0  -5       72.73       76.88      3.77 o 
  14   0  -5       11.53       11.75      2.73 o 
   1   1  -5      416.74      430.67      4.43 o 
   2   1  -5      640.53      648.79      6.45 o 
   3   1  -5       50.18       39.48      1.33 o 
   4   1  -5      173.45      193.31      2.78 o 
   5   1  -5      304.13      319.66      4.25 o 
   6   1  -5      831.66      772.49      9.16 o 
   7   1  -5      196.51      188.35      3.06 o 
   8   1  -5      121.85      120.20      2.37 o 
   9   1  -5        9.36        7.78      1.67 o 
  10   1  -5      104.90       92.04      2.22 o 
  11   1  -5       10.57        4.98      2.08 o 
  12   1  -5       27.91       23.89      2.09 o 
  13   1  -5       24.46       22.99      1.71 o 
  14   1  -5      119.61      125.86      3.15 o 
  15   1  -5       53.66       51.82      4.17 o 
   1   2  -5      563.44      590.29     13.22 o 
   2   2  -5      152.67      135.82      3.00 o 
   3   2  -5      916.99      937.30     11.25 o 
   4   2  -5      114.88      126.01      2.93 o 
   5   2  -5       18.39       14.96      1.28 o 
   6   2  -5      147.29      150.75      3.39 o 
   7   2  -5       95.47       86.89      2.55 o 
   8   2  -5       37.06       34.82      1.72 o 
   9   2  -5      101.83       89.34      2.82 o 
  10   2  -5       89.02       89.07      2.90 o 
  11   2  -5      284.18      270.98      5.75 o 
  12   2  -5       30.87       29.89      2.16 o 
  13   2  -5       14.89       10.22      1.75 o 
  14   2  -5       35.40       37.70      4.67 o 
   1   3  -5      125.03      117.03      2.39 o 
   2   3  -5      125.85      123.46      2.44 o 
   3   3  -5      162.72      171.35      3.79 o 
   4   3  -5        1.96        0.63      0.87 o 
   5   3  -5      217.13      214.94      4.50 o 
   6   3  -5       99.88       95.93      4.22 o 
   7   3  -5      472.01      463.02      8.17 o 
   8   3  -5       16.82       10.43      1.40 o 
   9   3  -5        8.77        7.44      1.35 o 
  10   3  -5       82.48       76.91      2.86 o 
  11   3  -5       79.78       87.89      3.18 o 
  12   3  -5        1.43        1.05      2.29 o 
  13   3  -5       20.67       24.65      2.32 o 
   1   4  -5      101.95      103.06      2.73 o 
   2   4  -5       64.68       65.99      2.02 o 
   3   4  -5      286.49      272.56      5.54 o 
   4   4  -5       21.72       19.38      2.07 o 
   5   4  -5       24.30       23.69      1.81 o 
   6   4  -5       13.92       11.36      1.56 o 
   7   4  -5      224.89      209.84      9.94 o 
   8   4  -5       14.90       12.83      2.74 o 
   9   4  -5       66.19       67.42      2.79 o 
  10   4  -5       35.31       34.41      2.33 o 
  11   4  -5       73.64       72.17      3.10 o 
   1   5  -5        9.71       10.34      1.41 o 
   2   5  -5       78.31       85.06      2.53 o 
   3   5  -5      102.45      103.76      3.71 o 
   4   5  -5       33.99       34.18      1.86 o 
   5   5  -5       36.38       31.81      1.87 o 
   6   5  -5       50.84       57.43      2.69 o 
   7   5  -5       58.15       61.33      2.86 o 
   8   5  -5       23.12       28.43      2.46 o 
   9   5  -5       31.71       33.81      2.58 o 
   1   6  -5        2.97        1.80      1.85 o 
   2   6  -5        1.59        2.38      1.76 o 
   3   6  -5       12.40       16.05      2.02 o 
   0   0  -4     2469.56     2749.01     50.51 o 
   2   0  -4      431.59      398.93     41.13 o 
   4   0  -4     1569.16     1578.26     30.23 o 
   6   0  -4      319.18      333.97      7.56 o 
   8   0  -4      296.42      302.62      7.41 o 
  10   0  -4        5.26        2.47      1.50 o 
  12   0  -4      136.41      138.65      5.16 o 
  14   0  -4       25.37       15.49      2.92 o 
   0   1  -4     1056.16     1053.10     16.42 o 
   1   1  -4     1209.90     1278.69     17.11 o 
   2   1  -4      208.13      221.24      3.87 o 
   3   1  -4      367.67      391.69      4.85 o 
   4   1  -4      393.17      394.92      4.98 o 
   5   1  -4      178.92      193.65      2.81 o 
   6   1  -4      164.30      186.66      2.86 o 
   7   1  -4      119.89      116.89      2.17 o 
   8   1  -4      116.71      114.00      2.24 o 
   9   1  -4      187.05      176.01      3.86 o 
  10   1  -4       34.75       35.76      1.78 o 
  11   1  -4       60.18       57.21      1.86 o 
  12   1  -4       50.22       48.93      1.82 o 
  13   1  -4       23.49       20.59      1.59 o 
  14   1  -4        0.80        0.34      1.39 o 
  15   1  -4        5.35        3.31      1.51 o 
   0   2  -4      114.51      103.20      3.37 o 
   1   2  -4      283.56      298.34     10.95 o 
   2   2  -4       15.06       20.94      1.14 o 
   3   2  -4     1185.62     1258.60     15.02 o 
   4   2  -4       74.32       52.57      2.12 o 
   5   2  -4      476.80      512.90      8.09 o 
   6   2  -4       43.09       43.49      1.69 o 
   7   2  -4       37.07       33.03      1.81 o 
   8   2  -4      191.91      172.67      3.00 o 
   9   2  -4       83.09       83.48      2.05 o 
  10   2  -4       12.84       10.86      1.44 o 
  11   2  -4       24.13       24.36      1.79 o 
  12   2  -4       24.86       22.95      1.98 o 
  13   2  -4      124.72      124.44      3.79 o 
  14   2  -4       20.36       22.58      2.30 o 
  15   2  -4        2.85        3.86      1.80 o 
   0   3  -4      356.23      376.79      6.65 o 
   1   3  -4      988.94      990.54     12.19 o 
   2   3  -4       16.81       18.38      1.03 o 
   3   3  -4      325.18      317.18      4.64 o 
   4   3  -4       75.68       68.95      2.19 o 
   5   3  -4      484.51      427.73      7.38 o 
   6   3  -4      139.55      138.87      3.39 o 
   7   3  -4       26.55       22.10      1.56 o 
   8   3  -4       16.48       11.31      1.63 o 
   9   3  -4      178.83      171.16      4.19 o 
  10   3  -4       25.59       26.80      2.08 o 
  11   3  -4        3.72        3.85      1.42 o 
  12   3  -4        5.44        1.94      1.54 o 
  13   3  -4      102.64      112.40      3.83 o 
   0   4  -4       83.85       80.53      3.59 o 
   1   4  -4      220.45      216.47      3.32 o 
   2   4  -4       11.63       11.40      1.76 o 
   3   4  -4      144.37      136.71      2.93 o 
   4   4  -4      122.68      115.43      4.05 o 
   5   4  -4       62.98       63.02      2.39 o 
   6   4  -4       28.55       27.50      1.81 o 
   7   4  -4      121.42      109.56      3.30 o 
   8   4  -4       28.76       27.87      2.09 o 
   9   4  -4      147.81      153.56      8.64 o 
  10   4  -4       24.19       21.82      2.14 o 
  11   4  -4       11.75        9.96      1.91 o 
  12   4  -4       10.15        8.80      2.36 o 
   0   5  -4       71.40       75.97      2.84 o 
   1   5  -4       31.09       28.89      1.66 o 
   2   5  -4       17.04       18.86      1.62 o 
   3   5  -4      124.50      121.09      3.02 o 
   4   5  -4       45.61       46.26      1.97 o 
   5   5  -4      148.88      145.43      3.43 o 
   6   5  -4        6.52        7.31      1.48 o 
   7   5  -4        6.13        6.37      1.45 o 
   8   5  -4       28.98       33.65      3.08 o 
   9   5  -4       52.97       57.80      2.73 o 
   0   6  -4      362.40      368.76     10.54 o 
   1   6  -4       25.58       29.86      3.60 o 
   2   6  -4       58.86       60.86      3.11 o 
   3   6  -4        2.64        3.79      2.16 o 
   4   6  -4       30.21       41.35      3.10 o 
   2   0  -3     2917.28     3036.93     39.92 o 
   6   0  -3     2383.57     2568.68     47.89 o 
   8   0  -3     1234.68     1309.87     26.14 o 
  10   0  -3       91.27       87.36      3.62 o 
  12   0  -3       49.68       48.97      3.06 o 
  14   0  -3       29.35       27.47      3.37 o 
  16   0  -3        3.57        0.50      2.88 o 
   1   1  -3      173.68      174.88      2.95 o 
   2   1  -3     1713.26     1698.63     16.91 o 
   3   1  -3      403.29      409.16      5.45 o 
   4   1  -3       66.31       77.60      1.40 o 
   5   1  -3      748.29      837.03      9.73 o 
   6   1  -3      773.32      755.05      8.85 o 
   7   1  -3       31.92       30.41      1.06 o 
   8   1  -3        6.04        6.07      0.93 o 
   9   1  -3       51.69       54.81      1.60 o 
  10   1  -3      549.74      550.28      7.40 o 
  11   1  -3       78.57       73.82      2.06 o 
  12   1  -3       48.29       45.87      2.21 o 
  13   1  -3       13.51       10.63      2.27 o 
  14   1  -3       62.91       65.01      2.31 o 
  15   1  -3       19.99       18.62      1.77 o 
   1   2  -3      351.10      321.67      4.42 o 
   2   2  -3     1425.80     1498.28     17.60 o 
   3   2  -3      211.99      184.96      3.45 o 
   4   2  -3      162.79      189.14      2.87 o 
   5   2  -3      122.88      114.79      2.04 o 
   6   2  -3      270.55      281.57      5.01 o 
   7   2  -3       93.70       87.20      2.43 o 
   8   2  -3       92.79       96.57      2.11 o 
   9   2  -3      140.18      140.81      2.74 o 
  10   2  -3       81.91       84.97      2.15 o 
  11   2  -3       44.48       43.10      1.69 o 
  12   2  -3       16.19       13.09      1.63 o 
  13   2  -3      118.22      111.84      3.57 o 
  14   2  -3       17.69       21.17      2.63 o 
  15   2  -3       23.17       27.66      2.65 o 
   1   3  -3      327.21      309.82      4.02 o 
   2   3  -3        0.86        0.49      0.62 o 
   3   3  -3      285.98      294.72      4.37 o 
   4   3  -3        4.68        4.02      0.69 o 
   5   3  -3       47.02       40.57      1.71 o 
   6   3  -3       68.74       67.16      2.23 o 
   7   3  -3      211.44      212.53      4.53 o 
   8   3  -3      194.23      181.20      4.13 o 
   9   3  -3       80.37       71.31      2.54 o 
  10   3  -3       69.83       67.93      2.60 o 
  11   3  -3       83.66       82.73      3.58 o 
  12   3  -3        5.88        5.50      1.47 o 
  13   3  -3        1.03        1.48      1.62 o 
  14   3  -3       26.42       28.41      2.59 o 
   1   4  -3      116.92      113.00      2.46 o 
   2   4  -3       12.26       13.43      1.72 o 
   3   4  -3       15.55       12.59      1.01 o 
   4   4  -3      100.21       97.12      2.40 o 
   5   4  -3      351.43      344.24      6.48 o 
   6   4  -3       72.63       68.39      2.46 o 
   7   4  -3      170.57      170.67      4.18 o 
   8   4  -3       22.40       21.97      1.85 o 
   9   4  -3       32.32       26.86      1.98 o 
  10   4  -3       46.48       42.26      2.33 o 
  11   4  -3       28.41       32.23      2.40 o 
  12   4  -3       24.77       25.63      2.45 o 
   1   5  -3      165.25      171.07      3.50 o 
   2   5  -3      353.50      372.27      5.92 o 
   3   5  -3       90.79      100.75      2.66 o 
   4   5  -3       73.54       75.52      2.38 o 
   5   5  -3       61.98       57.57      2.13 o 
   6   5  -3       16.46       21.25      1.73 o 
   7   5  -3        8.72       10.72      1.95 o 
   8   5  -3        2.67        3.56      1.79 o 
   9   5  -3        7.85       11.70      2.17 o 
   1   6  -3       20.41       21.86      3.73 o 
   2   6  -3      154.16      164.86      7.53 o 
   3   6  -3        9.06        8.12      3.19 o 
   4   6  -3        5.10        1.16      2.35 o 
   5   6  -3        6.91        8.66      4.28 o 
   0   0  -2     4403.07     3962.47     75.25 o 
   4   0  -2     2371.63     2476.46     46.03 o 
   6   0  -2       15.06       11.48      1.15 o 
   8   0  -2     2090.57     2138.52     40.85 o 
  10   0  -2       38.69       38.53      2.51 o 
  12   0  -2      195.99      198.48      6.32 o 
  14   0  -2       56.94       59.03      3.75 o 
  16   0  -2       73.62       78.98      4.79 o 
   0   1  -2     1684.61     1765.63     33.49 o 
   1   1  -2     1239.95     1313.36     17.76 o 
   2   1  -2      804.31      831.98      9.72 o 
   3   1  -2     1163.59     1263.48     12.50 o 
   4   1  -2     1117.58     1100.55     10.93 o 
   5   1  -2      597.06      609.70      7.34 o 
   6   1  -2      652.77      704.10     10.53 o 
   7   1  -2       57.58       37.31      1.88 o 
   8   1  -2      644.94      635.25      9.66 o 
   9   1  -2       23.78       23.47      1.38 o 
  10   1  -2      103.60      103.61      2.83 o 
  11   1  -2      284.38      282.85     11.33 o 
  12   1  -2      223.69      226.86      9.77 o 
  13   1  -2       90.46       90.13      3.07 o 
  14   1  -2       31.07       30.37      2.35 o 
  15   1  -2        0.07        0.49      2.08 o 
  16   1  -2        6.65        9.90      1.78 o 
   0   2  -2      418.30      402.29      8.78 o 
   1   2  -2      572.09      584.70      7.36 o 
   2   2  -2       53.45       54.14      1.91 o 
   3   2  -2       16.16       24.42      0.85 o 
   4   2  -2      481.63      511.91      6.54 o 
   5   2  -2     1346.73     1326.64     15.68 o 
   6   2  -2      401.36      400.29      5.38 o 
   7   2  -2       20.98       18.71      1.21 o 
   8   2  -2       96.91       95.25      3.23 o 
   9   2  -2      562.94      545.41      8.96 o 
  10   2  -2       52.27       50.35      2.09 o 
  11   2  -2       66.40       66.86      2.58 o 
  12   2  -2      218.94      208.94      4.82 o 
  13   2  -2       62.17       65.24      2.72 o 
  14   2  -2       28.73       32.38      2.40 o 
  15   2  -2        3.31        1.08      1.68 o 
   0   3  -2     1169.67     1242.85     18.34 o 
   1   3  -2      297.95      293.37      5.13 o 
   2   3  -2       51.41       57.37      1.31 o 
   3   3  -2      141.97      135.55      3.56 o 
   4   3  -2       67.74       65.22      2.01 o 
   5   3  -2      363.70      361.99      5.17 o 
   6   3  -2       73.70       69.05      2.18 o 
   7   3  -2      241.25      227.61      4.60 o 
   8   3  -2      245.67      245.83      6.69 o 
   9   3  -2      451.72      445.05      7.85 o 
  10   3  -2       18.19       15.40      2.68 o 
  11   3  -2       56.03       53.83      2.35 o 
  12   3  -2       16.34       19.08      1.90 o 
  13   3  -2       52.64       58.26      2.79 o 
  14   3  -2        7.21        8.69      1.97 o 
   0   4  -2       66.07       67.88      2.30 o 
   1   4  -2      126.11      125.17      2.27 o 
   2   4  -2       68.72       66.03      3.59 o 
   3   4  -2      438.46      417.15      5.89 o 
   4   4  -2       82.52       81.35      1.85 o 
   5   4  -2      636.04      632.69      9.85 o 
   6   4  -2      130.07      119.75      3.21 o 
   7   4  -2       34.68       29.60      2.49 o 
   8   4  -2       15.31       16.48      1.66 o 
   9   4  -2      206.09      205.03      4.80 o 
  10   4  -2       48.09       40.31      2.30 o 
  11   4  -2       45.06       39.25      3.38 o 
  12   4  -2       23.84       23.65      3.29 o 
   0   5  -2       91.17      103.03      8.23 o 
   1   5  -2      156.29      160.96      2.92 o 
   2   5  -2       66.21       66.31      2.11 o 
   3   5  -2      103.15       99.94      2.59 o 
   4   5  -2       35.23       32.38      2.16 o 
   5   5  -2        0.90        0.85      1.47 o 
   6   5  -2       15.13       18.67      2.02 o 
   7   5  -2       30.53       34.04      2.63 o 
   8   5  -2       24.71       32.17      2.61 o 
   9   5  -2       19.87       20.34      2.37 o 
  10   5  -2        0.49        0.17      2.02 o 
   0   6  -2      290.01      316.05     10.49 o 
   1   6  -2       72.97       78.73      3.68 o 
   2   6  -2       56.43       57.21      4.74 o 
   3   6  -2       17.71       15.98      3.62 o 
   4   6  -2       35.51       40.70      4.18 o 
   5   6  -2        8.25        5.80      3.25 o 
   4   0  -1      999.35     1044.25     20.01 o 
   6   0  -1      853.59      877.84     12.60 o 
   8   0  -1      145.89      148.27      4.39 o 
  10   0  -1      393.62      390.69      9.68 o 
  12   0  -1       76.15       73.67      3.79 o 
  14   0  -1      426.87      440.52     11.89 o 
  16   0  -1      385.71      411.39     12.00 o 
   1   1  -1       26.15       24.43      0.73 o 
   2   1  -1    12683.01    13205.13    149.55 o 
   3   1  -1     1683.63     1772.97     17.21 o 
   4   1  -1      574.75      574.14      6.76 o 
   5   1  -1      246.09      271.05      4.49 o 
   6   1  -1     1196.27     1222.77     16.97 o 
   7   1  -1      196.14      176.58      3.41 o 
   8   1  -1       64.44       57.78      1.83 o 
   9   1  -1       24.35       26.22      2.79 o 
  10   1  -1      289.59      293.92      5.47 o 
  11   1  -1      159.51      152.82      3.72 o 
  12   1  -1      160.34      165.33      4.09 o 
  13   1  -1       72.07       69.06      3.18 o 
  14   1  -1       72.07       72.40      2.91 o 
  15   1  -1       14.98       12.44      2.04 o 
  16   1  -1        9.51        8.03      2.11 o 
   1   2  -1     1576.49     1611.26     22.33 o 
   2   2  -1      989.74     1028.21     12.14 o 
   3   2  -1     1024.18     1061.56     12.47 o 
   4   2  -1      835.73      935.89     13.25 o 
   5   2  -1     1208.47     1244.43     14.70 o 
   6   2  -1     1068.80     1106.90     22.48 o 
   7   2  -1      587.01      569.27      7.36 o 
   8   2  -1       17.80       14.16      0.95 o 
   9   2  -1      244.98      226.32      4.54 o 
  10   2  -1      407.00      388.95      7.02 o 
  11   2  -1      183.47      170.33      4.06 o 
  12   2  -1       43.26       41.06      2.05 o 
  13   2  -1       26.12       25.58      1.95 o 
  14   2  -1       36.88       37.23      2.26 o 
  15   2  -1       38.24       41.45      2.52 o 
   1   3  -1      309.32      323.94      4.01 o 
   2   3  -1       64.22       70.49      2.18 o 
   3   3  -1      462.65      434.25      5.17 o 
   4   3  -1       73.24       68.96      1.63 o 
   5   3  -1      228.59      215.95      3.46 o 
   6   3  -1      319.61      317.29      4.68 o 
   7   3  -1     1109.76     1112.42     16.19 o 
   8   3  -1      450.83      449.89      7.68 o 
   9   3  -1      131.23      117.88      3.22 o 
  10   3  -1        2.78        1.25      1.14 o 
  11   3  -1      147.83      151.24      3.99 o 
  12   3  -1        1.49        3.92      1.63 o 
  13   3  -1       13.42       14.02      1.90 o 
  14   3  -1       16.79       21.48      2.91 o 
   1   4  -1      173.77      178.37      2.79 o 
   2   4  -1       31.11       29.12      1.17 o 
   3   4  -1      433.71      436.08      6.23 o 
   4   4  -1       63.56       63.39      1.61 o 
   5   4  -1       42.68       43.11      2.15 o 
   6   4  -1       20.54       20.54      1.36 o 
   7   4  -1      102.94      102.38      2.55 o 
   8   4  -1       35.70       33.69      1.63 o 
   9   4  -1       80.71       75.00      2.75 o 
  10   4  -1      128.51      119.32      5.19 o 
  11   4  -1      192.86      199.69      7.03 o 
  12   4  -1        1.91        1.24      2.57 o 
   1   5  -1       77.20       77.31      2.33 o 
   2   5  -1        8.11        6.88      1.27 o 
   3   5  -1       77.88       75.88      5.25 o 
   4   5  -1       79.20       72.94      2.84 o 
   5   5  -1       90.46       88.43      3.18 o 
   6   5  -1       26.95       28.10      2.24 o 
   7   5  -1       88.14       93.39      3.37 o 
   8   5  -1        6.74        7.14      1.92 o 
   9   5  -1       26.13       31.44      6.61 o 
  10   5  -1        7.93       13.59      2.93 o 
   1   6  -1        6.12        4.23      2.27 o 
   2   6  -1       39.75       47.35      3.09 o 
   3   6  -1       11.10        8.30      3.49 o 
   4   6  -1        4.82       -0.89      3.13 o 
   5   6  -1       10.59       11.40      3.79 o 
   6   6  -1       12.07        8.35      3.43 o 
   2   0   0     5725.34     6042.07    114.27 o 
   4   0   0     5706.18     5884.17     81.18 o 
   6   0   0        1.21        2.05      0.65 o 
   8   0   0      572.53      546.87      8.85 o 
  10   0   0       88.99       92.89      3.75 o 
  12   0   0      217.11      238.15      7.26 o 
  14   0   0      381.27      402.99     11.04 o 
  16   0   0        1.49       -0.03      2.87 o 
   0   1   0     2162.04     2261.97     48.05 o 
   1   1   0      529.83      596.23      8.22 o 
   2   1   0     1721.33     1816.78     20.54 o 
   3   1   0     8970.15     9659.26    108.15 o 
   4   1   0     4416.34     4461.98     49.81 o 
   5   1   0      401.24      405.35      5.17 o 
   6   1   0       11.79        9.00      1.97 o 
   7   1   0       53.01       41.97      1.47 o 
   8   1   0      523.02      505.05     11.91 o 
   9   1   0       22.02       19.18      1.29 o 
  10   1   0       76.13       72.64      2.34 o 
  11   1   0       63.73       60.23      2.87 o 
  12   1   0      362.60      380.73      7.12 o 
  13   1   0       27.16       27.71      2.03 o 
  14   1   0      247.20      272.59      6.07 o 
  15   1   0       18.79       23.19      2.32 o 
  16   1   0      166.42      188.67      5.51 o 
   0   2   0     1509.01     1513.68     21.61 o 
   1   2   0      386.90      391.10      4.36 o 
   2   2   0        4.07        5.36      0.49 o 
   3   2   0       69.01       61.54      1.28 o 
   4   2   0     2661.20     2889.61     32.70 o 
   5   2   0      442.01      498.78      6.39 o 
   6   2   0      532.87      530.33      7.21 o 
   7   2   0      322.76      313.70      5.46 o 
   8   2   0      252.28      239.78      3.74 o 
   9   2   0       52.75       48.31      1.86 o 
  10   2   0      351.88      338.44      6.22 o 
  11   2   0       18.05       20.70      1.68 o 
  12   2   0        0.06       -0.26      1.18 o 
  13   2   0       98.44      100.60      3.30 o 
  14   2   0        9.24       10.47      1.76 o 
  15   2   0        0.11       -1.01      1.68 o 
   0   3   0        5.37        1.61      0.68 o 
   1   3   0     1039.11     1077.69     11.33 o 
   2   3   0        4.85        3.31      0.64 o 
   3   3   0      494.21      468.15      6.43 o 
   4   3   0       80.77       73.76      1.51 o 
   5   3   0      178.77      174.98      3.72 o 
   6   3   0      111.71      110.98      2.62 o 
   7   3   0       10.34       11.06      1.49 o 
   8   3   0      631.26      644.04     10.18 o 
   9   3   0        4.63        6.00      1.19 o 
  10   3   0       13.08       12.41      1.47 o 
  11   3   0        0.07        0.05      1.21 o 
  12   3   0       35.94       37.08      2.13 o 
  13   3   0       63.65       70.01      2.82 o 
  14   3   0        6.83        8.95      2.74 o 
   0   4   0       19.02       13.06      2.05 o 
   1   4   0      249.19      245.74      4.45 o 
   2   4   0       97.37       96.98      1.92 o 
   3   4   0      129.94      128.24      2.29 o 
   4   4   0       13.73       14.07      1.20 o 
   5   4   0       33.32       32.84      1.22 o 
   6   4   0      138.37      135.10      2.51 o 
   7   4   0       85.61       83.64      2.93 o 
   8   4   0        1.46       -0.53      1.81 o 
   9   4   0        0.84       -1.38      1.38 o 
  10   4   0        5.28        2.02      1.57 o 
  11   4   0      200.37      201.33      5.32 o 
  12   4   0       16.82       24.48      2.50 o 
   0   5   0       80.27       83.73      4.63 o 
   1   5   0       44.98       51.95      4.37 o 
   2   5   0       17.95       16.05      4.14 o 
   3   5   0       16.14       12.73      1.93 o 
   4   5   0       87.60       82.31      2.47 o 
   5   5   0      167.14      175.03      4.61 o 
   6   5   0        3.07        1.95      1.50 o 
   7   5   0        0.36       -0.04      1.47 o 
   8   5   0       15.31       18.77      2.17 o 
   9   5   0      128.73      149.49      4.61 o 
  10   5   0       36.67       40.41      2.89 o 
   0   6   0       17.97       12.39      3.52 o 
   1   6   0        0.13       -0.16      2.27 o 
   2   6   0        0.00       -1.21      2.72 o 
   3   6   0        5.40        3.04      2.75 o 
   4   6   0       17.64       17.80      3.77 o 
   5   6   0        8.91        6.65      3.32 o 
   6   6   0        4.00        7.32      3.47 o 
   2   0   1     1715.65     1773.23     24.47 o 
   4   0   1      996.46     1017.77     14.53 o 
   6   0   1      849.99      874.48     12.75 o 
   8   0   1      144.72      142.81      3.02 o 
  10   0   1      392.92      401.05      9.80 o 
  12   0   1       76.82       75.02      3.74 o 
  14   0   1      429.96      460.22     12.15 o 
  16   0   1      387.70      413.41     12.11 o 
   1   1   1       26.12       23.61      0.48 o 
   2   1   1    12738.75    13449.57    131.64 o 
   3   1   1     1675.05     1740.68     33.59 o 
   4   1   1      576.57      581.46     11.78 o 
   5   1   1      248.31      266.56      6.25 o 
   6   1   1     1193.64     1210.29     14.30 o 
   7   1   1      194.46      174.74      3.44 o 
   8   1   1       64.55       56.80      3.43 o 
   9   1   1       23.95       23.19      1.38 o 
  10   1   1      288.69      280.96      5.46 o 
  11   1   1      159.49      155.98      3.78 o 
  12   1   1      161.93      165.99      6.09 o 
  13   1   1       71.83       69.72      3.64 o 
  14   1   1       70.99       76.15      3.03 o 
  15   1   1       14.75       14.86      2.83 o 
  16   1   1        9.78        5.50      2.89 o 
   1   2   1     1582.50     1652.47     16.46 o 
   2   2   1      985.54     1043.89     10.67 o 
   3   2   1     1018.81     1062.65     10.97 o 
   4   2   1      834.24      935.21     13.11 o 
   5   2   1     1213.87     1260.05     17.39 o 
   6   2   1     1077.37     1101.63     13.17 o 
   7   2   1      586.65      568.46      9.08 o 
   8   2   1       18.08       15.69      1.69 o 
   9   2   1      242.98      221.84      3.68 o 
  10   2   1      407.65      405.31      7.02 o 
  11   2   1      180.80      172.39      4.03 o 
  12   2   1       43.47       41.08      2.06 o 
  13   2   1       25.89       26.81      1.88 o 
  14   2   1       37.15       41.64      2.29 o 
  15   2   1       38.27       37.26      2.47 o 
   1   3   1      310.77      322.78      3.93 o 
   2   3   1       63.86       70.12      1.39 o 
   3   3   1      461.48      433.25      5.85 o 
   4   3   1       73.34       69.27      1.44 o 
   5   3   1      227.11      220.91      3.49 o 
   6   3   1      321.07      317.72      4.14 o 
   7   3   1     1100.41     1100.22     11.93 o 
   8   3   1      451.13      447.57      6.31 o 
   9   3   1      132.72      125.43      2.65 o 
  10   3   1        2.62        3.16      1.18 o 
  11   3   1      148.04      153.94      3.89 o 
  12   3   1        1.49       -1.47      1.90 o 
  13   3   1       13.39       13.32      2.72 o 
  14   3   1       16.72       21.30      3.44 o 
   1   4   1      174.76      174.35      2.70 o 
   2   4   1       31.32       30.30      1.10 o 
   3   4   1      435.68      441.15     10.28 o 
   4   4   1       63.43       67.13      2.60 o 
   5   4   1       41.30       36.90      1.57 o 
   6   4   1       20.67       22.55      2.39 o 
   7   4   1      102.15      102.54      2.61 o 
   8   4   1       35.84       30.94      2.05 o 
   9   4   1       80.16       72.56      4.15 o 
  10   4   1      128.33      112.10      3.64 o 
  11   4   1      192.46      198.80      8.67 o 
  12   4   1        1.93        4.58      1.99 o 
   1   5   1       76.59       77.34      3.17 o 
   2   5   1        8.09        6.65      2.88 o 
   3   5   1       77.01       81.02      3.16 o 
   4   5   1       78.98       76.68      3.18 o 
   5   5   1       90.81       88.18      3.36 o 
   6   5   1       27.28       22.31      3.71 o 
   7   5   1       88.24       91.82      5.25 o 
   8   5   1        6.81        5.96      2.81 o 
   9   5   1       26.37       32.24      4.52 o 
  10   5   1        7.70       13.98      2.33 o 
   1   6   1        6.01        1.79      2.14 o 
   2   6   1       39.98       44.73      3.06 o 
   3   6   1       11.16        9.27      2.52 o 
   4   6   1        4.80        6.10      3.33 o 
   5   6   1       10.77        6.50      3.45 o 
   6   6   1       11.90       16.23      4.20 o 
   2   0   2      795.98      827.39      8.60 o 
   4   0   2     2375.20     2410.33     42.22 o 
   6   0   2       14.87       12.63      0.83 o 
   8   0   2     2091.16     2083.12     29.64 o 
  10   0   2       38.68       38.77      1.68 o 
  12   0   2      195.06      188.80      6.36 o 
  14   0   2       56.52       57.40      3.79 o 
  16   0   2       73.57       82.72      5.16 o 
   0   1   2     1673.58     1760.02     25.41 o 
   1   1   2     1239.58     1307.21     15.46 o 
   2   1   2      804.59      863.31     10.19 o 
   3   1   2     1169.42     1277.94     15.11 o 
   4   1   2     1112.87     1094.34     15.96 o 
   5   1   2      600.34      628.77      9.50 o 
   6   1   2      652.09      728.56     11.01 o 
   7   1   2       57.57       47.77      2.22 o 
   8   1   2      646.09      629.63      9.78 o 
   9   1   2       23.90       22.05      1.51 o 
  10   1   2      103.12      103.25      2.31 o 
  11   1   2      284.26      281.36      7.40 o 
  12   1   2      226.39      229.38      5.08 o 
  13   1   2       90.33       88.68      3.29 o 
  14   1   2       31.72       32.34      3.17 o 
  15   1   2        0.07        1.19      2.36 o 
  16   1   2        6.89        9.20      3.32 o 
   0   2   2      415.06      406.07      6.26 o 
   1   2   2      573.17      588.37      7.10 o 
   2   2   2       53.29       54.46      0.98 o 
   3   2   2       15.90       23.93      1.02 o 
   4   2   2      489.01      526.49      6.00 o 
   5   2   2     1347.83     1346.29     13.82 o 
   6   2   2      402.75      398.84      5.35 o 
   7   2   2       21.81       18.62      1.12 o 
   8   2   2       96.73       97.36      2.48 o 
   9   2   2      565.60      548.53     12.45 o 
  10   2   2       52.75       53.54      2.99 o 
  11   2   2       65.79       65.71      3.49 o 
  12   2   2      218.35      207.80      6.85 o 
  13   2   2       62.47       61.59      3.77 o 
  14   2   2       28.58       34.47      2.34 o 
  15   2   2        3.31       -1.15      2.47 o 
   0   3   2     1171.56     1226.76     18.10 o 
   1   3   2      303.42      311.62      4.32 o 
   2   3   2       51.42       58.63      1.21 o 
   3   3   2      140.92      136.31      2.39 o 
   4   3   2       67.77       66.63      1.37 o 
   5   3   2      365.34      369.81      4.54 o 
   6   3   2       73.56       71.56      1.57 o 
   7   3   2      241.38      225.94      3.71 o 
   8   3   2      247.57      245.29      4.03 o 
   9   3   2      453.13      444.97      6.76 o 
  10   3   2       18.26       17.04      1.99 o 
  11   3   2       56.01       51.97      2.47 o 
  12   3   2       16.62       20.08      3.68 o 
  13   3   2       53.22       55.10      2.81 o 
  14   3   2        7.23        9.84      3.10 o 
   0   4   2       65.68       70.54      3.83 o 
   1   4   2      124.78      129.48      3.71 o 
   2   4   2       68.67       71.60      2.44 o 
   3   4   2      439.87      420.22      6.22 o 
   4   4   2       82.17       79.57      2.13 o 
   5   4   2      638.55      638.96      8.92 o 
   6   4   2      129.82      123.46      2.83 o 
   7   4   2       34.38       33.18      1.65 o 
   8   4   2       15.20       15.58      1.90 o 
   9   4   2      205.94      206.45      4.98 o 
  10   4   2       47.95       40.15      2.43 o 
  11   4   2       45.69       37.77      2.48 o 
  12   4   2       23.81       24.23      4.29 o 
   0   5   2       90.72       95.44      5.05 o 
   1   5   2      157.54      162.23      4.91 o 
   2   5   2       66.22       66.41      3.36 o 
   3   5   2      101.50      100.51      3.67 o 
   4   5   2       34.43       35.06      2.44 o 
   5   5   2        0.79       -0.85      1.69 o 
   6   5   2       15.06       12.44      2.28 o 
   7   5   2       30.42       34.71      4.05 o 
   8   5   2       24.52       24.58      3.97 o 
   9   5   2       20.29       24.33      3.89 o 
  10   5   2        0.50       -1.35      2.93 o 
   0   6   2      287.11      291.89     10.43 o 
   1   6   2       72.58       71.48      3.54 o 
   2   6   2       56.32       55.37      3.26 o 
   3   6   2       17.75       12.37      2.49 o 
   4   6   2       35.14       40.30      3.16 o 
   5   6   2        8.21        6.61      3.34 o 
   2   0   3     2904.62     2981.95     35.82 o 
   4   0   3      292.79      297.89      3.93 o 
   6   0   3     2397.14     2479.90     34.96 o 
   8   0   3     1238.58     1306.24     19.07 o 
  10   0   3       91.65       90.99      2.60 o 
  12   0   3       49.91       46.25      3.11 o 
  14   0   3       29.94       33.46      3.25 o 
  16   0   3        3.79        4.31      3.02 o 
   1   1   3      171.14      171.09      2.42 o 
   2   1   3     1714.87     1734.19     20.17 o 
   3   1   3      406.38      420.72      6.94 o 
   4   1   3       66.84       78.62      1.54 o 
   5   1   3      744.57      836.78     14.76 o 
   6   1   3      777.05      727.62     13.00 o 
   7   1   3       31.05       27.96      1.09 o 
   8   1   3        6.01        8.13      1.00 o 
   9   1   3       52.06       56.96      1.61 o 
  10   1   3      552.69      559.73      7.57 o 
  11   1   3       79.58       75.03      2.52 o 
  12   1   3       48.09       40.62      3.06 o 
  13   1   3       13.44       15.50      2.58 o 
  14   1   3       63.01       64.48      4.05 o 
  15   1   3       19.84       22.31      3.26 o 
   1   2   3      348.21      337.48      3.71 o 
   2   2   3     1433.00     1540.15     15.40 o 
   3   2   3      209.46      184.93      2.97 o 
   4   2   3      163.43      188.64      2.48 o 
   5   2   3      123.36      113.82      1.80 o 
   6   2   3      269.66      273.81      3.53 o 
   7   2   3       94.94       87.37      2.04 o 
   8   2   3       92.32       99.60      2.90 o 
   9   2   3      140.93      142.31      2.91 o 
  10   2   3       84.14       79.97      3.66 o 
  11   2   3       43.62       42.32      2.88 o 
  12   2   3       16.51       16.83      2.63 o 
  13   2   3      118.64      123.25      5.23 o 
  14   2   3       17.63       22.97      3.22 o 
  15   2   3       23.20       24.78      3.49 o 
   1   3   3      325.03      311.09      3.73 o 
   2   3   3        0.99        0.66      0.44 o 
   3   3   3      286.13      302.10      3.69 o 
   4   3   3        4.66        3.82      0.76 o 
   5   3   3       47.51       38.53      1.40 o 
   6   3   3       68.86       69.97      1.91 o 
   7   3   3      215.90      216.96      3.84 o 
   8   3   3      194.34      180.16      3.49 o 
   9   3   3       79.55       72.41      2.17 o 
  10   3   3       69.21       66.06      2.61 o 
  11   3   3       83.33       84.48      4.25 o 
  12   3   3        5.90        5.29      1.71 o 
  13   3   3        1.09       -0.98      1.69 o 
  14   3   3       26.66       24.98      3.44 o 
   1   4   3      115.46      106.26      3.35 o 
   2   4   3       12.09        8.45      1.42 o 
   3   4   3       14.53       10.98      4.44 o 
   4   4   3      100.37       95.04      3.19 o 
   5   4   3      350.48      354.73      6.96 o 
   6   4   3       72.35       67.31      2.10 o 
   7   4   3      169.32      176.19      3.61 o 
   8   4   3       22.44       20.72      1.62 o 
   9   4   3       33.02       28.22      1.89 o 
  10   4   3       46.40       46.61      2.50 o 
  11   4   3       29.43       36.58      2.70 o 
  12   4   3       24.70       26.55      2.71 o 
   1   5   3      166.17      170.21      4.84 o 
   2   5   3      352.12      366.71      8.01 o 
   3   5   3       91.57      105.92      3.79 o 
   4   5   3       73.50       71.10      3.16 o 
   5   5   3       62.27       58.33      2.98 o 
   6   5   3       16.37       15.55      2.33 o 
   7   5   3        8.82       10.34      2.17 o 
   8   5   3        2.64        2.42      2.76 o 
   9   5   3        7.74        7.08      2.99 o 
   1   6   3       20.51       15.07      3.62 o 
   2   6   3      154.56      168.84      8.25 o 
   3   6   3        9.09       10.16      2.40 o 
   4   6   3        5.15        3.97      2.20 o 
   5   6   3        6.87       11.75      2.77 o 
   0   0   4     2501.32     2650.67     56.22 o 
   2   0   4      432.22      433.76      6.78 o 
   4   0   4     1568.25     1555.10     23.06 o 
   6   0   4      316.86      327.05      4.52 o 
   8   0   4      302.79      294.59      5.44 o 
  10   0   4        4.92        3.16      1.04 o 
  12   0   4      136.98      142.71      5.42 o 
  14   0   4       25.38       27.87      3.48 o 
   0   1   4     1048.20     1032.84     22.78 o 
   1   1   4     1207.82     1227.81     19.20 o 
   2   1   4      207.55      229.87      3.21 o 
   3   1   4      370.18      402.55      6.98 o 
   4   1   4      402.51      405.47      4.71 o 
   5   1   4      180.19      188.46      2.61 o 
   6   1   4      165.55      183.50      2.62 o 
   7   1   4      119.98      115.64      2.09 o 
   8   1   4      116.00      112.69      3.11 o 
   9   1   4      186.01      175.73      2.74 o 
  10   1   4       35.54       33.92      1.44 o 
  11   1   4       60.57       57.71      4.22 o 
  12   1   4       49.09       51.66      2.28 o 
  13   1   4       23.19       18.12      2.76 o 
  14   1   4        0.71        0.94      2.22 o 
  15   1   4        5.39        9.68      2.95 o 
   0   2   4      115.45      108.42      3.75 o 
   1   2   4      287.15      305.31      4.16 o 
   2   2   4       14.97       21.38      0.82 o 
   3   2   4     1178.82     1298.93     13.13 o 
   4   2   4       72.69       55.01      1.09 o 
   5   2   4      473.27      507.17      5.73 o 
   6   2   4       42.83       44.76      1.40 o 
   7   2   4       36.74       35.51      1.32 o 
   8   2   4      190.60      169.78      3.89 o 
   9   2   4       82.85       82.08      2.18 o 
  10   2   4       12.75       11.88      2.03 o 
  11   2   4       24.23       27.27      1.98 o 
  12   2   4       25.18       28.12      2.00 o 
  13   2   4      125.12      124.70      5.34 o 
  14   2   4       20.68       21.40      3.19 o 
  15   2   4        2.80        2.42      2.80 o 
   0   3   4      359.14      387.74     10.25 o 
   1   3   4      985.78      999.07     12.43 o 
   2   3   4       16.81       18.32      1.27 o 
   3   3   4      326.75      321.68      4.75 o 
   4   3   4       75.82       70.55      1.80 o 
   5   3   4      482.70      439.47      6.27 o 
   6   3   4      139.45      134.97      2.78 o 
   7   3   4       26.56       20.46      2.05 o 
   8   3   4       16.09       10.78      1.32 o 
   9   3   4      177.40      167.89      3.46 o 
  10   3   4       25.49       26.39      2.16 o 
  11   3   4        3.69        4.15      1.33 o 
  12   3   4        5.28        4.42      1.61 o 
  13   3   4      101.96      118.86      5.46 o 
   0   4   4       83.96       84.37      4.20 o 
   1   4   4      220.89      219.54      5.21 o 
   2   4   4       11.65        9.41      1.53 o 
   3   4   4      146.35      141.47      4.00 o 
   4   4   4      122.60      117.99      4.58 o 
   5   4   4       62.26       66.67      2.84 o 
   6   4   4       28.55       23.71      2.00 o 
   7   4   4      121.77      113.54      3.70 o 
   8   4   4       28.89       27.84      4.59 o 
   9   4   4      146.75      151.66      4.53 o 
  10   4   4       24.20       17.80      4.67 o 
  11   4   4       11.56       11.86      2.98 o 
  12   4   4       10.20       14.08      2.65 o 
   0   5   4       72.57       77.22      4.59 o 
   1   5   4       30.17       29.83      2.57 o 
   2   5   4       17.06       10.41      2.17 o 
   3   5   4      125.05      125.46      4.18 o 
   4   5   4       46.01       42.86      2.69 o 
   5   5   4      148.25      144.24      4.60 o 
   6   5   4        6.47        4.01      3.90 o 
   7   5   4        6.11        5.37      2.06 o 
   8   5   4       29.10       27.12      5.91 o 
   9   5   4       53.00       60.66      4.68 o 
   0   6   4      363.34      378.39     12.42 o 
   1   6   4       26.01       24.50      4.03 o 
   2   6   4       58.91       54.27      3.28 o 
   3   6   4        2.61        3.08      2.36 o 
   4   6   4       30.16       39.36      4.39 o 
   2   0   5     3598.70     3754.92     38.71 o 
   4   0   5      164.74      163.75      3.08 o 
   6   0   5      482.91      468.88     11.48 o 
   8   0   5       75.08       82.32      3.43 o 
  10   0   5      521.78      520.98      9.02 o 
  12   0   5       72.36       73.54      2.77 o 
   1   1   5      414.39      426.62     13.11 o 
   2   1   5      630.80      631.34      9.23 o 
   3   1   5       50.31       40.38      1.06 o 
   4   1   5      172.44      194.29      2.29 o 
   5   1   5      303.35      319.15      3.59 o 
   6   1   5      830.67      757.26      8.62 o 
   7   1   5      196.94      194.06      2.56 o 
   8   1   5      121.45      120.29      2.12 o 
   9   1   5        9.20       10.20      1.03 o 
  10   1   5      103.60       91.66      4.50 o 
  11   1   5       11.02        9.18      1.18 o 
  12   1   5       27.26       28.45      1.90 o 
  13   1   5       24.41       28.22      3.28 o 
  14   1   5      119.17      124.03      5.58 o 
  15   1   5       53.94       57.74      4.22 o 
   1   2   5      567.50      595.27      7.57 o 
   2   2   5      151.40      130.77      2.44 o 
   3   2   5      922.45      927.68     11.62 o 
   4   2   5      114.87      126.37      2.59 o 
   5   2   5       18.46       15.44      0.72 o 
   6   2   5      144.79      145.91      2.77 o 
   7   2   5       96.29       87.56      2.10 o 
   8   2   5       36.70       33.21      1.39 o 
   9   2   5      102.10       92.27      2.31 o 
  10   2   5       88.18       85.27      2.32 o 
  11   2   5      284.60      269.52      5.70 o 
  12   2   5       30.45       29.93      2.73 o 
  13   2   5       14.92       14.57      2.56 o 
  14   2   5       35.13       33.86      3.37 o 
   1   3   5      125.29      124.20      3.34 o 
   2   3   5      124.13      125.20      3.39 o 
   3   3   5      162.87      175.40      4.26 o 
   4   3   5        1.98        0.94      0.73 o 
   5   3   5      217.33      211.78      3.67 o 
   6   3   5       98.82       95.02      2.28 o 
   7   3   5      472.69      472.10      6.90 o 
   8   3   5       16.75       11.69      2.01 o 
   9   3   5        8.99        9.92      1.30 o 
  10   3   5       82.60       73.14      2.34 o 
  11   3   5       80.28       84.82      2.60 o 
  12   3   5        1.46        3.77      2.37 o 
  13   3   5       20.75       28.67      3.43 o 
   1   4   5      102.08      103.48      3.36 o 
   2   4   5       64.24       65.62      3.06 o 
   3   4   5      287.07      279.37      6.24 o 
   4   4   5       21.64       19.23      2.00 o 
   5   4   5       24.12       24.00      2.05 o 
   6   4   5       14.08        9.99      1.85 o 
   7   4   5      226.26      217.77      5.51 o 
   8   4   5       14.94       12.52      4.39 o 
   9   4   5       65.62       67.43      3.13 o 
  10   4   5       35.31       34.60      3.85 o 
  11   4   5       74.08       77.14      4.98 o 
   1   5   5        9.73        8.37      1.92 o 
   2   5   5       78.80       79.11      3.35 o 
   3   5   5      101.81       99.72      3.79 o 
   4   5   5       34.13       33.44      2.57 o 
   5   5   5       37.18       34.29      2.73 o 
   6   5   5       50.51       52.77      4.03 o 
   7   5   5       58.41       62.76      3.29 o 
   8   5   5       23.19       30.07      3.01 o 
   9   5   5       31.74       31.31      5.71 o 
   1   6   5        2.89        1.82      2.26 o 
   2   6   5        1.75        3.04      2.34 o 
   3   6   5       12.42        9.12      3.92 o 
   0   0   6     3287.35     3587.56     53.46 o 
   2   0   6      883.59      943.78     10.21 o 
   4   0   6     1504.29     1472.19     22.26 o 
   6   0   6      113.72      112.82      3.97 o 
   8   0   6      245.96      231.80      6.82 o 
  10   0   6       42.19       44.68      3.02 o 
  12   0   6      268.02      278.07      8.42 o 
   0   1   6     3634.62     3936.38     57.63 o 
   1   1   6      494.18      546.73     16.65 o 
   2   1   6      175.50      193.32      2.81 o 
   3   1   6       41.37       42.22      1.05 o 
   4   1   6     1723.50     1868.99     19.96 o 
   5   1   6       87.48       83.37      1.68 o 
   6   1   6       30.26       31.27      0.94 o 
   7   1   6       67.68       64.49      1.35 o 
   8   1   6      453.98      475.16      6.77 o 
   9   1   6       65.90       58.65      1.83 o 
  10   1   6       81.52       81.48      2.22 o 
  11   1   6       18.40       19.62      1.50 o 
  12   1   6       93.33       98.85      3.27 o 
  13   1   6       13.18       14.26      3.26 o 
  14   1   6       62.10       58.43      4.07 o 
  15   1   6        3.76        6.55      2.84 o 
   0   2   6     1266.71     1323.08     29.03 o 
   1   2   6      303.96      312.19     13.94 o 
   2   2   6       79.65       72.65      2.30 o 
   3   2   6      655.49      677.97      8.72 o 
   4   2   6      521.33      525.08      8.91 o 
   5   2   6      198.90      202.94      3.42 o 
   6   2   6       28.60       29.28      1.24 o 
   7   2   6       70.19       75.13      1.95 o 
   8   2   6      280.90      259.69      4.38 o 
   9   2   6       35.48       36.67      1.60 o 
  10   2   6       31.92       25.50      1.49 o 
  11   2   6        0.37       -1.30      1.38 o 
  12   2   6       64.93       67.52      2.79 o 
  13   2   6        9.40       14.04      1.99 o 
  14   2   6        5.45        6.65      3.03 o 
   0   3   6      156.49      177.09      6.10 o 
   1   3   6       24.97       20.91      1.99 o 
   2   3   6       70.50       66.47      2.49 o 
   3   3   6      278.23      273.03      5.90 o 
   4   3   6      123.27      120.11      3.53 o 
   5   3   6       86.77       72.80      2.73 o 
   6   3   6       62.40       62.03      2.48 o 
   7   3   6       92.86       91.15      2.36 o 
   8   3   6       59.29       57.92      1.94 o 
   9   3   6       43.43       43.00      1.80 o 
  10   3   6       50.99       52.05      2.07 o 
  11   3   6       22.38       21.17      4.47 o 
  12   3   6       11.55       14.97      2.91 o 
  13   3   6       39.85       37.49      2.57 o 
   0   4   6      274.30      261.84      8.60 o 
   1   4   6      487.17      480.59      9.42 o 
   2   4   6        8.71        6.24      2.18 o 
   3   4   6        5.40        5.61      1.53 o 
   4   4   6       90.31       83.01      4.15 o 
   5   4   6       42.43       45.41      2.45 o 
   6   4   6       22.93       19.07      2.25 o 
   7   4   6       26.16       27.44      2.26 o 
   8   4   6        0.06        0.34      1.62 o 
   9   4   6       67.45       71.00      3.33 o 
  10   4   6        1.96        2.30      1.89 o 
  11   4   6        7.20        9.42      2.36 o 
   0   5   6       22.30       23.15      3.47 o 
   1   5   6       21.77       19.54      2.37 o 
   2   5   6       12.80        8.27      1.97 o 
   3   5   6      108.88      108.82      3.99 o 
   4   5   6      140.96      151.44      5.23 o 
   5   5   6       57.27       59.34      3.18 o 
   6   5   6       44.77       37.98      2.73 o 
   7   5   6       16.68       11.92      3.41 o 
   8   5   6       27.09       30.71      3.17 o 
   0   6   6       39.59       47.48      4.52 o 
   1   6   6        8.23        5.56      2.25 o 
   2   0   7     2532.93     2655.77     27.63 o 
   4   0   7       12.99       14.62      1.06 o 
   6   0   7      580.80      576.92     14.03 o 
   8   0   7       33.73       35.95      2.62 o 
  10   0   7      571.43      576.49     14.44 o 
  12   0   7       53.41       46.92      3.36 o 
   1   1   7      199.79      191.36      3.22 o 
   2   1   7     1452.83     1517.73     19.52 o 
   3   1   7       73.58       71.72      1.46 o 
   4   1   7      283.75      288.97      3.39 o 
   5   1   7      435.73      440.97      5.58 o 
   6   1   7      390.47      364.05      4.89 o 
   7   1   7      321.05      307.75      5.09 o 
   8   1   7      170.70      168.18      4.15 o 
   9   1   7       44.47       41.60      2.09 o 
  10   1   7      140.35      130.56      2.96 o 
  11   1   7       25.47       26.57      1.66 o 
  12   1   7       31.35       31.79      2.52 o 
  13   1   7        2.39        1.65      2.39 o 
   1   2   7      152.97      145.81      5.12 o 
   2   2   7      157.32      151.53      3.70 o 
   3   2   7      334.51      316.26      6.24 o 
   4   2   7      134.98      127.89      2.56 o 
   5   2   7      234.12      230.48      3.83 o 
   6   2   7      626.82      629.92     13.24 o 
   7   2   7      393.03      367.50      9.51 o 
   8   2   7      121.81      114.45      2.31 o 
   9   2   7        8.53       10.14      1.60 o 
  10   2   7      121.46      115.13      2.88 o 
  11   2   7      130.03      136.53      3.93 o 
  12   2   7       43.29       44.26      2.48 o 
  13   2   7        3.56       -0.43      1.90 o 
   1   3   7      465.47      446.82      8.58 o 
   2   3   7      540.13      520.79     21.72 o 
   3   3   7      555.20      577.85     10.52 o 
   4   3   7        0.22        1.25      1.15 o 
   5   3   7       35.02       32.45      1.92 o 
   6   3   7      130.95      125.12      3.71 o 
   7   3   7       98.61       97.10      3.31 o 
   8   3   7       23.95       22.32      5.06 o 
   9   3   7       78.38       66.31      6.20 o 
  10   3   7       21.83       22.27      3.38 o 
  11   3   7      149.35      161.49      4.85 o 
  12   3   7        9.13        9.12      3.30 o 
   1   4   7      293.02      296.29      6.65 o 
   2   4   7       61.17       61.53      2.77 o 
   3   4   7      237.99      231.49      5.75 o 
   4   4   7        1.29        0.77      1.55 o 
   5   4   7      125.78      122.87      3.99 o 
   6   4   7        1.83        2.81      1.66 o 
   7   4   7       73.45       69.77      3.09 o 
   8   4   7        3.81        1.82      1.96 o 
   9   4   7       17.45       13.78      4.88 o 
  10   4   7       25.43       30.98      3.40 o 
   1   5   7       49.17       44.24      3.71 o 
   2   5   7       36.19       34.11      2.72 o 
   3   5   7       56.85       57.76      3.07 o 
   4   5   7       41.12       44.05      2.78 o 
   5   5   7       60.36       50.82      3.01 o 
   6   5   7       16.34       13.80      2.58 o 
   7   5   7       37.15       42.35      2.97 o 
   0   0   8      651.20      674.20     10.88 o 
   2   0   8      245.58      238.61      3.41 o 
   4   0   8     1159.90     1104.49     17.16 o 
   6   0   8      861.56      847.83     19.67 o 
   8   0   8      737.66      735.13     17.86 o 
  10   0   8      408.13      433.19     11.79 o 
  12   0   8      125.60      126.91      5.50 o 
   0   1   8      356.76      294.46     17.67 o 
   1   1   8       47.99       53.11      1.56 o 
   2   1   8       23.94       24.36      1.08 o 
   3   1   8       44.80       44.68      1.24 o 
   4   1   8      442.76      411.06      4.65 o 
   5   1   8      262.84      267.14      3.82 o 
   6   1   8       46.71       41.04      1.62 o 
   7   1   8       67.58       69.78      2.14 o 
   8   1   8      811.32      799.13     13.59 o 
   9   1   8      209.47      201.67      4.85 o 
  10   1   8        5.55        6.25      1.51 o 
  11   1   8       56.38       53.04      2.56 o 
  12   1   8      365.68      367.86     10.92 o 
  13   1   8       42.22       46.88      3.90 o 
   0   2   8      802.01      779.77     18.75 o 
   1   2   8       90.99       88.28      2.84 o 
   2   2   8       17.50       20.64      1.66 o 
   3   2   8      202.08      193.70      3.47 o 
   4   2   8      804.02      786.64     10.82 o 
   5   2   8      403.37      399.36      6.23 o 
   6   2   8      183.61      185.42      3.68 o 
   7   2   8      108.80      106.94      2.73 o 
   8   2   8      146.71      137.23      3.09 o 
   9   2   8      196.43      193.53      3.89 o 
  10   2   8       61.49       59.77      2.17 o 
  11   2   8      118.68      123.78      3.83 o 
  12   2   8       54.94       52.61      3.32 o 
  13   2   8       27.37       32.94      3.23 o 
   0   3   8      239.41      245.85      7.81 o 
   1   3   8      543.79      535.05     10.04 o 
   2   3   8      153.29      146.74      4.36 o 
   3   3   8        6.62        4.94      1.35 o 
   4   3   8       55.46       54.40      2.49 o 
   5   3   8      384.36      351.68      7.38 o 
   6   3   8       14.75       14.37      1.85 o 
   7   3   8       22.72       25.80      2.10 o 
   8   3   8       28.97       28.70      2.11 o 
   9   3   8      231.43      219.32      8.27 o 
  10   3   8        9.64        7.36      1.97 o 
  11   3   8       34.61       40.77      2.82 o 
  12   3   8       44.12       46.01      4.38 o 
   0   4   8      263.60      251.25      8.72 o 
   1   4   8      151.10      145.83      4.41 o 
   2   4   8       52.39       51.11      2.61 o 
   3   4   8      122.28      118.47      5.60 o 
   4   4   8       37.70       29.06      2.18 o 
   5   4   8      129.88      126.28      4.16 o 
   6   4   8        6.91        5.55      1.74 o 
   7   4   8       31.31       32.38      2.63 o 
   8   4   8        7.29        7.08      2.99 o 
   9   4   8       93.60       92.65      3.84 o 
  10   4   8        0.21        0.89      3.02 o 
   0   5   8       27.06       30.11      3.94 o 
   1   5   8      184.47      190.56      5.55 o 
   2   5   8       52.05       49.18      2.98 o 
   3   5   8       75.98       76.36      3.63 o 
   4   5   8       10.98       10.50      3.49 o 
   5   5   8       44.78       47.24      3.00 o 
   6   5   8        5.79        9.55      2.30 o 
   2   0   9      920.08      835.80     13.06 o 
   4   0   9      183.21      180.93      5.91 o 
   6   0   9     1978.18     2003.10     43.14 o 
   8   0   9      332.21      341.45      9.95 o 
  10   0   9      607.34      609.49     15.72 o 
  12   0   9        6.21        8.00      2.73 o 
   1   1   9      185.59      177.71      4.64 o 
   2   1   9      993.05      965.79     10.92 o 
   3   1   9      294.94      292.82      4.02 o 
   4   1   9      268.82      240.72      8.94 o 
   5   1   9       38.13       39.90      1.63 o 
   6   1   9      737.64      711.87     10.01 o 
   7   1   9      136.66      136.05      3.98 o 
   8   1   9      374.01      366.32      7.40 o 
   9   1   9      205.59      207.66      5.12 o 
  10   1   9      247.58      251.88      5.95 o 
  11   1   9       42.72       42.71      2.48 o 
  12   1   9      119.00      119.03      5.81 o 
  13   1   9       53.10       54.17      4.42 o 
   1   2   9       61.41       61.12      1.91 o 
   2   2   9      461.62      437.19      5.70 o 
   3   2   9      175.34      174.65      2.90 o 
   4   2   9      143.60      145.44      3.18 o 
   5   2   9      105.81      104.15      2.66 o 
   6   2   9       29.78       27.85      2.39 o 
   7   2   9      124.09      117.82      3.69 o 
   8   2   9       14.98       10.86      1.78 o 
   9   2   9       28.81       32.81      2.34 o 
  10   2   9      231.29      223.29      8.00 o 
  11   2   9       43.10       45.19      3.70 o 
  12   2   9       26.00       39.48      4.30 o 
   1   3   9      100.23       95.63      4.69 o 
   2   3   9      281.63      276.75      6.19 o 
   3   3   9       37.12       35.28      2.14 o 
   4   3   9        5.32        4.64      1.48 o 
   5   3   9      152.67      148.29      4.27 o 
   6   3   9       35.69       34.02      2.22 o 
   7   3   9      158.34      151.48      4.44 o 
   8   3   9        3.25        2.98      1.62 o 
   9   3   9       30.55       32.22      2.52 o 
  10   3   9       14.79       14.86      2.40 o 
  11   3   9       23.27       31.73      3.08 o 
   1   4   9       77.11       79.35      3.81 o 
   2   4   9       20.90       18.23      2.21 o 
   3   4   9       84.86       84.90      3.42 o 
   4   4   9       45.61       45.29      2.71 o 
   5   4   9      129.30      130.13      4.34 o 
   6   4   9        0.82       -0.06      1.73 o 
   7   4   9      114.11      120.28      4.26 o 
   8   4   9        7.99        6.34      2.17 o 
   9   4   9       15.29       17.39      3.89 o 
   1   5   9       15.22       16.44      2.44 o 
   2   5   9       71.69       71.01      3.58 o 
   3   5   9       47.19       49.00      3.11 o 
   4   5   9       26.62       27.70      3.83 o 
   5   5   9       10.50       12.47      2.52 o 
   0   0  10      666.52      623.56     30.72 o 
   2   0  10        0.65        0.70      0.68 o 
   4   0  10      196.05      184.65      6.24 o 
   6   0  10      353.05      363.00     10.22 o 
   8   0  10      224.10      214.42      7.44 o 
  10   0  10      173.42      170.90      6.80 o 
  12   0  10       63.91       62.70      4.37 o 
   0   1  10      630.96      602.59     15.79 o 
   1   1  10       50.30       45.13      1.62 o 
   2   1  10      111.79      110.85      2.19 o 
   3   1  10      303.05      294.31      4.18 o 
   4   1  10      851.68      817.21     14.05 o 
   5   1  10       60.36       53.97      1.95 o 
   6   1  10       19.31       18.73      1.88 o 
   7   1  10       18.52       18.74      1.88 o 
   8   1  10       87.03       89.35      3.19 o 
   9   1  10       14.89       15.94      2.55 o 
  10   1  10       21.42       22.01      2.52 o 
  11   1  10       25.37       29.77      3.63 o 
  12   1  10       13.78       13.99      3.21 o 
   0   2  10      653.15      623.51     10.87 o 
   1   2  10     1031.59     1061.29     14.71 o 
   2   2  10      117.00      111.27      2.31 o 
   3   2  10      175.72      166.40      3.52 o 
   4   2  10       82.34       81.17      2.36 o 
   5   2  10       52.78       52.32      2.83 o 
   6   2  10       24.55       24.99      2.20 o 
   7   2  10       88.09       90.74      3.31 o 
   8   2  10       45.57       47.78      2.59 o 
   9   2  10       51.31       53.26      2.87 o 
  10   2  10       16.44       27.24      3.56 o 
  11   2  10       49.36       44.19      3.90 o 
  12   2  10       99.93      115.04      6.10 o 
   0   3  10       72.31       67.50      4.01 o 
   1   3  10      135.91      135.48      4.12 o 
   2   3  10       96.34       99.24      4.77 o 
   3   3  10      374.76      371.26      9.89 o 
   4   3  10        7.43        8.51      2.19 o 
   5   3  10       93.77       98.72      2.88 o 
   6   3  10       25.45       25.86      1.97 o 
   7   3  10       66.66       65.37      3.11 o 
   8   3  10       19.23       23.23      2.53 o 
   9   3  10       80.35       85.94      3.68 o 
  10   3  10       12.89        9.61      2.23 o 
   0   4  10       51.78       54.22      4.04 o 
   1   4  10      125.93      123.63      5.06 o 
   2   4  10       15.81       13.78      2.12 o 
   3   4  10      114.45      119.75      4.14 o 
   4   4  10       15.33       17.19      3.64 o 
   5   4  10      188.81      201.58      5.63 o 
   6   4  10        4.87        8.29      2.10 o 
   7   4  10        7.27        4.03      2.07 o 
   8   4  10        7.41        2.02      3.15 o 
   0   5  10       62.94       68.85      5.09 o 
   1   5  10       23.04       27.76      3.38 o 
   2   5  10        6.82        8.45      2.33 o 
   3   5  10       18.95       18.89      3.27 o 
   2   0  11      895.26      860.34     19.97 o 
   4   0  11      341.71      332.73      9.53 o 
   6   0  11      103.49       97.99      4.63 o 
   8   0  11        2.82        2.03      2.01 o 
  10   0  11      144.56      164.51      6.67 o 
  12   0  11        6.08        9.28      3.03 o 
   1   1  11      203.78      202.29      3.94 o 
   2   1  11       58.17       58.02      1.64 o 
   3   1  11      105.98      104.99      3.21 o 
   4   1  11       60.08       60.83      2.49 o 
   5   1  11      123.17      120.30      3.64 o 
   6   1  11      139.29      144.30      4.12 o 
   7   1  11      125.93      128.94      5.54 o 
   8   1  11       48.67       45.06      3.55 o 
   9   1  11       12.79       11.78      2.83 o 
  10   1  11       95.78      113.33      5.70 o 
  11   1  11       21.61       27.25      3.75 o 
  12   1  11        8.23       10.89      3.28 o 
   1   2  11      104.68      107.41      2.78 o 
   2   2  11       87.14       82.05      2.03 o 
   3   2  11       46.59       50.47      1.97 o 
   4   2  11       14.84       14.69      2.90 o 
   5   2  11       92.68       89.20      3.32 o 
   6   2  11       96.49       99.73      3.56 o 
   7   2  11       80.41       79.00      3.24 o 
   8   2  11       29.41       31.63      2.42 o 
   9   2  11       11.79        9.85      2.04 o 
  10   2  11       12.92       17.58      3.30 o 
  11   2  11       43.82       44.14      4.15 o 
   1   3  11      232.96      231.19      5.16 o 
   2   3  11       30.30       29.44      1.79 o 
   3   3  11      265.21      268.39      5.19 o 
   4   3  11       50.31       48.29      2.11 o 
   5   3  11       33.56       34.06      1.95 o 
   6   3  11       49.98       53.13      3.24 o 
   7   3  11       96.63       98.51      3.79 o 
   8   3  11        2.56        0.81      1.88 o 
   9   3  11       12.01       16.14      3.74 o 
   1   4  11       53.95       56.52      3.08 o 
   2   4  11        9.50        6.68      1.99 o 
   3   4  11      127.90      142.20      4.74 o 
   4   4  11       54.66       55.59      3.06 o 
   5   4  11       52.74       52.55      3.18 o 
   6   4  11       41.49       40.86      2.31 o 
   7   4  11        7.89        7.76      2.40 o 
   0   0  12      436.52      439.88      8.18 o 
   2   0  12       78.19       67.26      3.73 o 
   4   0  12      269.79      291.24      8.88 o 
   6   0  12       76.13       77.16      4.26 o 
   8   0  12      257.69      264.09      8.94 o 
  10   0  12       10.21       10.29      2.81 o 
   0   1  12      304.21      298.61      6.26 o 
   1   1  12       79.18       73.20      2.19 o 
   2   1  12       35.68       32.29      1.58 o 
   3   1  12       36.35       35.90      2.08 o 
   4   1  12      194.06      196.80      5.01 o 
   5   1  12       70.03       72.42      2.97 o 
   6   1  12       44.84       42.07      2.41 o 
   7   1  12        5.04        5.00      2.42 o 
   8   1  12      133.91      145.07      6.33 o 
   9   1  12       36.12       39.40      3.71 o 
  10   1  12        0.86       -1.13      2.63 o 
  11   1  12        4.71        4.56      3.29 o 
   0   2  12      246.50      262.22      5.90 o 
   1   2  12       15.73       17.87      1.56 o 
   2   2  12       94.90       94.26      2.74 o 
   3   2  12       21.29       26.46      1.73 o 
   4   2  12      112.28      114.02      3.81 o 
   5   2  12       51.79       49.31      2.64 o 
   6   2  12        4.50        1.44      1.67 o 
   7   2  12       64.61       67.30      3.14 o 
   8   2  12       61.79       69.43      3.33 o 
   9   2  12       85.02       87.14      5.19 o 
  10   2  12        6.89        9.27      3.47 o 
   0   3  12        8.75        5.77      1.83 o 
   1   3  12       98.49      107.77      3.09 o 
   2   3  12       48.41       48.40      2.53 o 
   3   3  12       40.05       41.91      2.28 o 
   4   3  12       65.59       68.00      2.57 o 
   5   3  12      120.95      136.82      4.47 o 
   6   3  12       10.46        6.14      2.06 o 
   7   3  12       12.06        8.13      3.07 o 
   8   3  12        0.71       -0.11      1.97 o 
   0   4  12       44.34       39.13      3.86 o 
   1   4  12       57.17       65.20      2.67 o 
   2   4  12       19.50       21.82      2.14 o 
   3   4  12       16.27       17.68      2.08 o 
   4   4  12       38.17       34.50      2.47 o 
   5   4  12       64.55       63.23      2.83 o 
   2   0  13       52.89       63.93      3.88 o 
   4   0  13       14.70        9.27      2.42 o 
   8   0  13        6.19        4.19      2.59 o 
  10   0  13       47.46       45.38      4.30 o 
   1   1  13       20.18       24.07      2.12 o 
   2   1  13      253.64      261.48     11.18 o 
   3   1  13       64.84       63.51      2.81 o 
   4   1  13       21.43       24.71      3.18 o 
   5   1  13        3.18        2.50      1.59 o 
   6   1  13       67.06       69.03      4.35 o 
   7   1  13       23.43       34.13      4.00 o 
   8   1  13        7.62        9.47      2.93 o 
   9   1  13       36.49       37.39      3.90 o 
   1   2  13      116.11      113.44      3.25 o 
   2   2  13       86.88       99.55      3.76 o 
   3   2  13      143.36      141.21      4.40 o 
   4   2  13        8.83        9.74      2.18 o 
   5   2  13       63.11       63.79      3.05 o 
   6   2  13       52.87       54.75      2.92 o 
   7   2  13      208.51      218.12      6.01 o 
   8   2  13        1.40       -0.04      2.04 o 
   1   3  13      101.42      107.46      3.19 o 
   2   3  13       67.52       64.94      2.62 o 
   3   3  13       92.40       93.73      3.08 o 
   4   3  13       71.33       74.78      3.50 o 
   5   3  13       59.52       61.78      3.35 o 
   6   3  13        2.72        7.35      2.20 o 
   1   4  13       88.27       93.31      3.25 o 
   2   0  14       32.62       28.77      3.00 o 
   4   0  14      583.01      583.49     15.67 o 
   6   0  14       59.90       69.55      4.50 o 
   8   0  14       97.80      101.65      5.61 o 
   0   1  14      369.04      370.94     10.73 o 
   1   1  14       77.65       70.44      2.88 o 
   2   1  14       32.14       33.47      2.31 o 
   3   1  14       11.58       11.81      2.91 o 
   4   1  14      135.05      144.19      4.51 o 
   5   1  14       34.55       35.42      3.53 o 
   6   1  14        9.70        7.57      2.88 o 
   7   1  14       31.15       40.74      4.41 o 
   8   1  14      161.66      173.37      7.52 o 
   0   2  14      131.01      135.95      4.59 o 
   1   2  14       60.58       62.27      2.98 o 
   2   2  14        4.77        4.30      2.02 o 
   3   2  14       73.56       78.26      3.38 o 
   4   2  14       93.24       96.77      3.72 o 
   5   2  14      105.86      117.72      4.20 o 
   6   2  14       25.79       33.07      4.32 o 
   7   2  14       25.84       40.76      3.25 o 
   0   3  14       18.45       21.06      3.77 o 
   1   3  14       89.28       89.17      3.09 o 
   2   3  14        5.67        7.31      1.89 o 
   3   3  14       57.26       59.82      3.27 o 
   4   3  14       56.49       59.53      3.35 o 
   4   0  15       54.11       64.61      4.46 o 
   6   0  15      171.84      188.19      7.78 o 
   1   1  15        2.43        4.09      2.59 o 
   2   1  15      314.28      317.54      7.27 o 
   3   1  15        4.42        5.80      1.94 o 
   4   1  15        6.52        5.02      2.85 o 
   5   1  15       12.97       11.45      3.04 o 
   6   1  15      302.09      311.98     10.56 o 
   1   2  15       42.70       47.45      3.07 o 
   2   2  15      120.31      117.13      4.30 o 
   3   2  15       51.59       57.16      3.14 o 
   4   2  15        3.63        2.00      2.11 o 
   5   2  15        3.69       -0.14      2.07 o 
   4   0  16      312.83      353.06     11.45 o 
   1   1  16      131.75      162.52      7.08 o 
   2   1  16        7.23        5.99      3.23 o 
   3   1  16       10.26        4.67      2.89 o 
   4   1  16      111.81      112.93      5.94 o 
                                                 
